# Supplementary material for: A brief instrument measuring the water, sanitation and hygiene domain of menstrual health among women who inject drugs
Source: PLoS One. 2024 May 10;19(5):e0303378. doi: 10.1371/journal.pone.0303378 (PMC11086918; doi:10.1371/journal.pone.0303378)
Supplement: S1 File — (CSV) [file pone.0303378.s002.csv]

Variable Code	Variable Name	Level of Response
id	Participant ID	ID number
b_hygiene	Basic hand hygiene access	1 yes, 0 no
soap_av	Soap availability	1 yes, 0 no
waterh_av	Availability of improved water source for handwashing	1 yes, 0 no
menst_mat	Access to menstrual products	1 yes, 0 no, NA are missing values due to either 'don't know' or 'prefer not to answer'
sani_av	Availability of toilet facility	1 yes, 0 no, NA are missing values due to either 'don't know' or 'prefer not to answer'
toilet_no_shared	Toilet non-shared	1 yes, 0 no, NA are missing values due to either 'don't know' or 'prefer not to answer'
sani_priv	Toilet private	1 yes, 0 no
imp_toilet	Improved toilet facility	1 yes, 0 no
safe_toilet	Safe toilet	1 yes, 0 no
toilet_nearby	Toilet at leess than 10 minutes walking	1 yes, 0 no
baths	5 of more baths per week	1 yes, 0 no
water_bathing	Improved water source for bathing	1 yes, 0 no
city_n	City of residence	Tijuana, San Diego
age	Age	Number of years
gender	Gender identity	1 transgender men, 2 cisgender woman
sexw_n	Sex work status	Sex work, No sex work
home_main_n	Housing status	Permanent, Sheltered, Unsheltered
hours_out	Number of hours spent outside	Number of hours per day
menst_status	Menstruating status	1 menstruating, 2 secundary amenorrhea, 3 menopause
sani_fun	Toilet functionality	1 yes, 0 no, NA are missing values due to either 'don't know' or 'prefer not to answer'
