# Supplementary material for: A brief instrument measuring the water, sanitation and hygiene domain of menstrual health among women who inject drugs
Source: PLoS One. 2024 May 10;19(5):e0303378. doi: 10.1371/journal.pone.0303378 (PMC11086918; doi:10.1371/journal.pone.0303378)
Supplement: S1 Database — (CSV) [file pone.0303378.s003.csv]

id	b_hygiene	soap_av	waterh_av	menst_mat	sani_av	toilet_no_shared	sani_priv	imp_toilet	safe_toilet	toilet_nearby	baths	water_bathing	city_n	age	gender	sexw_n	home_main_n	hours_out	menst_status	sani_fun
LF001	1	1	1	NA	1	0	1	1	1	1	1	1	San Diego	63	2	No sex work	Permanent housing	4	1	1
LF004	1	1	1	1	1	0	1	1	1	1	1	1	San Diego	52	2	No sex work	Permanent housing	6	3	1
LF013	0	0	0	1	0	1	0	1	1	1	1	1	San Diego	33	2	Sex work	Unsheltered homelessness	10	1	0
LF015	0	0	1	1	1	0	1	1	1	1	1	1	San Diego	20	2	No sex work	Sheltered homelessness	12	2	1
LF016	1	1	1	1	1	0	1	1	1	1	1	1	San Diego	37	2	No sex work	Permanent housing	3	1	1
LF019	0	0	0	1	0	0	0	1	1	1	1	1	San Diego	38	2	Sex work	Permanent housing	5	1	0
LF021	1	1	1	1	1	1	1	1	1	1	1	1	San Diego	38	2	No sex work	Sheltered homelessness	10	1	0
LF023	1	1	1	1	1	1	1	1	1	1	1	1	San Diego	41	2	No sex work	Permanent housing	10	2	1
LF025	1	1	1	1	1	0	1	1	1	0	1	1	San Diego	39	2	No sex work	Permanent housing	10	1	1
LF026	1	1	1	1	1	1	1	1	1	1	1	1	San Diego	47	2	No sex work	Permanent housing	20	2	1
LF028	1	1	1	1	1	1	1	1	1	1	1	1	San Diego	32	2	No sex work	Sheltered homelessness	14	2	1
LF029	1	1	1	1	1	0	1	1	1	1	1	1	San Diego	28	2	Sex work	Permanent housing	3	1	1
LF030	1	1	1	1	1	1	1	1	1	1	1	1	San Diego	32	2	No sex work	Permanent housing	2	1	1
LF042	1	1	1	NA	1	0	1	1	1	1	1	1	Tijuana	53	2	No sex work	Unsheltered homelessness	10	3	1
LF045	0	0	0	0	0	0	0	0	1	1	0	1	Tijuana	41	2	No sex work	Unsheltered homelessness	24	2	0
LF050	1	1	1	1	1	1	1	1	1	1	1	1	Tijuana	34	2	No sex work	Permanent housing	6	1	1
LF052	1	1	1	1	1	0	1	1	1	1	0	1	Tijuana	55	2	No sex work	Permanent housing	18	3	1
LF061	1	1	1	0	1	0	1	1	1	1	0	1	Tijuana	56	2	Sex work	Sheltered homelessness	12	3	0
LF063	1	1	1	1	1	0	1	1	1	1	1	1	Tijuana	29	2	No sex work	Unsheltered homelessness	24	1	1
LF081	1	1	1	1	1	0	1	1	1	0	1	1	Tijuana	34	2	Sex work	Unsheltered homelessness	24	1	0
LF084	0	0	0	0	1	0	0	1	1	1	1	1	Tijuana	42	2	No sex work	Sheltered homelessness	18	1	1
LF085	1	1	1	1	0	0	0	1	1	1	1	1	Tijuana	50	2	Sex work	Sheltered homelessness	12	3	0
LF086	1	1	1	1	1	1	1	1	1	1	0	1	San Diego	32	2	Sex work	Unsheltered homelessness	24	1	1
LF089	1	1	1	1	1	1	1	1	1	1	1	1	San Diego	45	2	No sex work	Sheltered homelessness	10	2	1
LF098	1	1	1	1	1	1	1	1	1	1	1	1	San Diego	37	2	No sex work	Permanent housing	12	1	1
LF102	1	1	1	1	1	0	1	1	1	1	1	1	San Diego	53	2	No sex work	Sheltered homelessness	10	1	1
LF104	1	1	1	1	1	1	1	1	1	1	1	1	San Diego	47	2	No sex work	Permanent housing	11	2	1
LF112	1	1	1	1	1	0	1	1	1	1	1	1	Tijuana	38	2	No sex work	Permanent housing	10	1	1
LF118	1	1	1	1	1	1	1	1	1	1	0	1	San Diego	55	2	No sex work	Permanent housing	5	3	1
LF121	1	1	1	0	1	1	1	1	1	1	1	1	San Diego	46	2	No sex work	Permanent housing	10	2	1
LF122	0	0	1	1	1	0	0	1	1	0	1	1	Tijuana	26	2	No sex work	Unsheltered homelessness	8	1	0
LF125	1	1	1	1	1	NA	1	1	1	1	1	1	San Diego	51	2	No sex work	Permanent housing	12	3	1
LF129	1	1	1	1	1	1	1	1	1	0	1	1	San Diego	50	2	No sex work	Permanent housing	9	3	1
LF130	1	1	1	1	1	1	1	1	1	1	1	1	San Diego	50	2	No sex work	Permanent housing	10	3	1
LF139	0	0	0	1	1	0	0	0	1	1	0	0	San Diego	37	2	No sex work	Permanent housing	12	2	1
LF159	1	1	1	1	1	1	1	1	1	1	1	1	Tijuana	37	2	Sex work	Sheltered homelessness	10	1	1
LF161	0	0	0	0	0	0	0	1	0	1	0	1	Tijuana	22	2	No sex work	Unsheltered homelessness	24	1	0
LF166	0	0	0	1	1	0	0	0	1	1	0	1	Tijuana	37	1	Sex work	Permanent housing	6	1	0
LF168	0	0	1	1	1	0	1	1	1	1	0	1	Tijuana	33	2	No sex work	Sheltered homelessness	5	1	1
LF176	0	1	1	0	1	1	1	1	1	1	1	1	Tijuana	54	2	Sex work	Sheltered homelessness	10	3	1
LF203	1	1	1	NA	1	1	1	1	1	0	1	1	Tijuana	48	2	No sex work	Permanent housing	10	2	1
LF205	1	1	1	0	1	1	1	1	1	1	1	1	Tijuana	37	2	Sex work	Sheltered homelessness	3	1	1
LF220	1	1	1	1	1	0	1	1	1	1	1	1	Tijuana	43	2	Sex work	Sheltered homelessness	6	1	1
LF232	1	1	1	1	1	1	1	1	1	1	1	1	Tijuana	40	2	No sex work	Permanent housing	4	1	1
LF235	0	1	1	1	1	1	1	1	1	1	1	1	San Diego	33	2	No sex work	Sheltered homelessness	15	1	1
LF237	1	1	1	1	1	1	1	1	1	1	1	1	San Diego	34	2	Sex work	Sheltered homelessness	12	1	1
LF239	1	1	1	1	1	0	1	1	1	1	0	1	San Diego	31	2	No sex work	Permanent housing	20	2	0
LF246	1	1	1	1	1	1	1	1	1	1	0	1	San Diego	45	2	No sex work	Permanent housing	12	1	1
LF250	1	1	1	0	1	1	1	1	1	1	0	1	San Diego	50	2	No sex work	Permanent housing	12	3	0
LF252	0	1	1	0	1	0	0	1	1	1	0	1	Tijuana	34	2	Sex work	Permanent housing	18	1	1
LF253	1	1	1	1	1	1	1	1	1	1	1	1	Tijuana	57	2	Sex work	Sheltered homelessness	12	3	0
LF259	0	0	0	0	1	0	0	0	1	0	0	1	Tijuana	39	2	Sex work	Sheltered homelessness	14	1	0
LF262	0	1	1	0	1	0	0	1	1	1	0	1	Tijuana	57	2	No sex work	Sheltered homelessness	12	3	0
LF263	0	0	0	1	1	0	0	1	1	1	1	1	Tijuana	50	2	Sex work	Sheltered homelessness	18	1	0
LF265	0	0	0	0	1	0	0	0	1	0	0	1	Tijuana	50	2	Sex work	Sheltered homelessness	10	3	1
LF267	1	1	1	1	1	0	1	1	0	1	1	1	Tijuana	42	2	No sex work	Permanent housing	10	1	0
LF268	1	1	1	1	1	1	1	1	1	1	1	1	San Diego	48	2	No sex work	Permanent housing	2	1	1
LF272	0	1	1	1	1	1	1	1	1	1	1	1	Tijuana	59	2	Sex work	Sheltered homelessness	7	3	0
LF274	0	0	0	1	0	0	0	1	1	1	0	1	Tijuana	39	2	Sex work	Sheltered homelessness	24	1	0
LF283	1	1	1	1	1	1	1	1	1	1	1	1	Tijuana	39	2	No sex work	Permanent housing	5	1	1
LF285	1	1	1	1	1	0	1	1	1	1	1	1	Tijuana	56	2	Sex work	Permanent housing	6	3	1
LF287	0	0	0	1	0	0	0	1	1	1	0	1	Tijuana	39	2	Sex work	Unsheltered homelessness	10	1	0
LF294	1	1	1	1	1	0	1	1	1	1	1	1	Tijuana	37	2	Sex work	Unsheltered homelessness	12	1	0
LF295	1	1	1	1	1	1	1	1	1	1	1	1	San Diego	25	2	Sex work	Sheltered homelessness	12	1	1
LF307	1	1	1	0	1	1	1	1	1	1	1	1	Tijuana	56	2	No sex work	Permanent housing	6	1	1
LF313	1	1	1	1	1	1	1	1	1	1	1	1	Tijuana	54	2	Sex work	Sheltered homelessness	10	3	1
LF325	0	0	0	0	NA	0	0	0	0	1	0	0	Tijuana	41	2	No sex work	Unsheltered homelessness	24	1	NA
LF326	0	1	1	1	1	1	1	1	1	1	1	1	Tijuana	38	2	No sex work	Unsheltered homelessness	6	1	0
LF327	0	0	0	1	1	0	0	1	1	1	1	1	Tijuana	53	2	Sex work	Sheltered homelessness	20	3	0
LF331	0	1	1	1	1	1	1	1	1	1	1	1	Tijuana	26	2	Sex work	Sheltered homelessness	18	1	0
LF333	1	1	1	1	1	1	1	1	1	1	0	1	Tijuana	42	2	No sex work	Sheltered homelessness	10	2	1
LF335	0	0	1	1	1	0	0	1	0	1	1	1	Tijuana	42	2	Sex work	Sheltered homelessness	10	1	0
LF336	0	1	1	1	1	1	1	0	0	1	1	1	Tijuana	39	2	Sex work	Sheltered homelessness	3	1	0
LF339	1	1	1	1	1	1	1	1	1	1	0	1	Tijuana	50	2	No sex work	Sheltered homelessness	14	3	1
LF345	1	1	1	1	1	1	1	1	1	1	0	1	Tijuana	58	2	Sex work	Sheltered homelessness	20	1	1
LF354	1	1	1	1	1	1	1	1	1	1	0	1	Tijuana	26	2	No sex work	Permanent housing	5	1	1
LF357	0	0	1	1	1	0	0	1	0	1	1	1	Tijuana	44	2	No sex work	Permanent housing	10	1	0
LF501	0	1	1	1	1	0	0	0	1	1	0	1	San Diego	47	2	No sex work	Permanent housing	12	2	1
LF506	1	1	1	1	1	0	0	1	1	1	0	1	San Diego	51	2	No sex work	Unsheltered homelessness	24	1	1
LF508	1	1	1	1	1	1	1	0	1	1	1	1	San Diego	46	2	No sex work	Unsheltered homelessness	24	1	1
LF510	1	1	1	1	1	1	1	1	1	1	1	1	San Diego	40	2	No sex work	Unsheltered homelessness	24	1	1
LF521	0	0	0	1	0	0	0	1	1	0	0	1	San Diego	52	2	No sex work	Permanent housing	12	3	0
LF523	0	0	0	1	1	1	0	0	1	0	1	1	San Diego	45	2	No sex work	Permanent housing	8	1	1
LF524	0	0	1	1	1	0	0	0	0	1	0	1	San Diego	53	2	No sex work	Unsheltered homelessness	24	3	1
LF526	1	1	1	1	1	0	1	1	1	1	0	1	San Diego	53	2	No sex work	Permanent housing	24	3	1
LF528	1	0	1	1	1	0	1	0	0	0	1	1	San Diego	46	2	No sex work	Sheltered homelessness	12	2	1
LF529	1	1	1	1	1	0	1	1	0	0	1	1	San Diego	30	2	No sex work	Permanent housing	24	1	1
LF531	1	1	1	1	1	0	1	0	1	1	0	1	San Diego	38	2	No sex work	Unsheltered homelessness	24	1	0
LF541	1	1	1	1	0	0	0	1	0	0	0	1	San Diego	48	2	No sex work	Unsheltered homelessness	24	1	1
LF544	0	0	1	1	1	0	1	1	1	1	0	1	San Diego	23	2	No sex work	Unsheltered homelessness	24	1	1
LF549	1	1	1	1	1	0	1	0	1	1	1	1	San Diego	28	2	No sex work	Unsheltered homelessness	24	1	1
LF559	1	1	1	1	1	0	0	1	1	1	1	1	San Diego	33	2	Sex work	Unsheltered homelessness	24	1	0
LF560	0	0	1	1	1	0	0	0	0	0	0	1	San Diego	38	2	No sex work	Unsheltered homelessness	8	2	0
LF561	1	1	1	1	1	1	1	1	1	1	1	1	San Diego	59	2	No sex work	Permanent housing	1	3	1
LF576	1	1	1	1	1	0	1	1	1	1	1	1	San Diego	59	2	No sex work	Unsheltered homelessness	24	3	1
LF578	0	1	1	1	1	0	0	0	1	1	1	1	San Diego	44	2	No sex work	Unsheltered homelessness	15	2	1
LF584	1	1	1	0	0	0	1	1	0	1	0	1	San Diego	25	2	No sex work	Sheltered homelessness	24	2	1
LF589	1	1	1	1	1	1	1	1	1	1	1	1	San Diego	46	2	No sex work	Permanent housing	0	1	0
LF596	1	1	1	1	1	1	1	1	1	1	0	1	San Diego	67	2	No sex work	Permanent housing	3	3	1
LF597	1	1	1	1	0	1	1	1	0	1	0	1	San Diego	57	2	No sex work	Unsheltered homelessness	6	3	1
LF601	1	1	1	1	1	1	1	1	1	1	0	1	San Diego	31	2	No sex work	Unsheltered homelessness	24	2	1
LF607	1	1	1	1	1	0	1	1	0	1	0	1	San Diego	54	2	No sex work	Unsheltered homelessness	8	3	1
LF617	1	1	1	1	1	0	0	1	0	1	0	1	San Diego	38	2	No sex work	Unsheltered homelessness	24	1	1
LF620	0	0	0	1	1	0	1	0	1	1	1	1	San Diego	40	2	Sex work	Unsheltered homelessness	24	1	1
LF623	1	1	1	1	1	1	1	1	0	1	1	1	San Diego	53	2	No sex work	Permanent housing	3	3	1
LF625	1	1	1	1	1	0	0	0	0	1	0	1	San Diego	26	2	No sex work	Unsheltered homelessness	24	1	1
LF627	1	1	1	1	1	0	0	1	1	0	0	1	San Diego	34	2	No sex work	Unsheltered homelessness	24	1	0
LF633	1	1	1	1	1	0	1	0	1	1	0	1	San Diego	30	2	No sex work	Sheltered homelessness	24	2	1
LF637	1	1	1	1	1	0	0	0	1	1	1	1	San Diego	34	2	No sex work	Unsheltered homelessness	24	1	1
LF640	1	1	1	1	1	1	1	1	1	1	1	1	San Diego	42	2	No sex work	Permanent housing	8	1	1
LF656	1	0	1	1	1	0	0	1	1	1	1	1	San Diego	20	2	No sex work	Unsheltered homelessness	24	1	1
LF657	1	0	1	0	1	0	0	0	1	0	0	1	San Diego	45	2	No sex work	Unsheltered homelessness	24	1	1
LF659	1	1	1	1	1	0	1	1	1	1	0	1	San Diego	53	2	No sex work	Unsheltered homelessness	5	3	1
LF669	1	1	1	1	1	0	1	1	1	1	0	1	San Diego	38	2	No sex work	Unsheltered homelessness	7	2	0
LF671	0	0	0	1	1	0	1	1	0	1	1	1	San Diego	54	2	No sex work	Sheltered homelessness	10	1	1
LF676	0	1	1	1	1	0	1	1	0	1	0	1	San Diego	55	2	Sex work	Unsheltered homelessness	24	3	0
LF679	1	1	1	1	1	1	1	1	1	1	1	1	San Diego	37	2	Sex work	Sheltered homelessness	18	1	0
LF700	0	0	0	1	0	0	0	0	0	0	0	1	San Diego	32	2	No sex work	Unsheltered homelessness	24	1	0
LF707	1	1	1	1	1	0	1	1	1	1	1	1	San Diego	38	2	No sex work	Permanent housing	20	1	1
LF716	1	1	1	1	1	1	1	1	1	1	1	1	San Diego	50	2	No sex work	Permanent housing	2	3	1
LF724	1	0	1	1	1	0	1	0	1	1	0	1	San Diego	69	2	No sex work	Unsheltered homelessness	24	3	0
LF729	1	1	1	1	1	0	1	1	1	0	1	1	San Diego	60	2	No sex work	Unsheltered homelessness	24	3	1
LF747	1	1	1	1	1	1	1	1	1	1	1	1	San Diego	40	2	No sex work	Sheltered homelessness	8	1	1
LF748	1	1	1	1	1	1	1	1	1	1	1	1	San Diego	46	2	No sex work	Permanent housing	2	1	1
LF751	1	1	1	1	1	0	1	1	1	1	1	1	San Diego	42	2	No sex work	Permanent housing	0	2	0
